# Supplementary material for: Chelerythrine Protects Against Acetaminophen-Induced Acute Liver Injury: Insights from Gut Microbiota and Multi-Omics Analysis
Source: Antioxidants (Basel). 2025 Aug 29;14(9):1063. doi: 10.3390/antiox14091063 (PMC12466735; doi:10.3390/antiox14091063)
Supplement: Supplementary file 1 [file antioxidants-14-01063-s001.zip]

Archive with 1 entries (1 files):
- antioxidants-3780221-supplementary.pdf
